# Supplementary material for: Perceived Sociocultural Pressure and Restrained Eating Among Chinese College Students: The Serial Mediating Roles of Self-Objectification and Body-Esteem
Source: Nutrients. 2026 Jul 2;18(13):2142. doi: 10.3390/nu18132142 (PMC13363584; doi:10.3390/nu18132142)
Supplement: Supplementary file 1 [file nutrients-18-02142-s001.zip]

Archive with 6 entries (6 files):
- Figure_S1.pdf
- Figure_S2.pdf
- Figure_S3.pdf
- Figure_S4.pdf
- Figure_S5.pdf
- nutrients-4387984-supplementary tables.pdf
